# Supplementary material for: Analytical Model for Determination of Size-Distribution of Colloidal Silver Nanoparticles from Surface Plasmon Resonance Wavelength and Dielectric Functions
Source: Nanomaterials (Basel). 2022 Oct 4;12(19):3474. doi: 10.3390/nano12193474 (PMC9565655; doi:10.3390/nano12193474)
Supplement: Supplementary file 1 [file nanomaterials-12-03474-s001.zip]

Archive with 1 entries (1 files):
- nanomaterials-1916949-supplementary.pdf
